# Supplementary material for: Usefulness of modified S-line for upper instrumented vertebra selection in adolescent idiopathic scoliosis Lenke type 2 curves
Source: Sci Rep. 2022 Oct 10;12:16996. doi: 10.1038/s41598-022-21274-5 (PMC9550818; doi:10.1038/s41598-022-21274-5)
Supplement: Supplementary file 1 — Supplementary Information. [file 41598_2022_21274_MOESM1_ESM.csv]

Number	Sex	Age	Lenke lumbar modifier	UIV	LIV	MSLV	Trobisch_unmatch	Lenke_method_unmatch	Ilharreborde_unmatch	Pre-op UT Cobb	Pre-op MT Cobb	Pre-op TL Cobb	Bending_UT	Bending_MT	Pre-op function	SRS Pre-op pain	SRS Pre-op self image	SRS Pre-op mental health	SRS Pre-op sub total	UT Cobb 2Y	MT Cobb 2Y	TL Cobb 2Y	SRS pain 2Y	SRS self image 2Y	SRS mental health 2Y	SRS sub total 2Y	SRS satisfaction 2Y	Pre-op CA	CA 2Y	RSHpre	RSH2Y	T1tilt-pre	T1tilt-2Y	C7 PL pre	C7 PL 2Y	Pre-op MT AVT	MT AVT 2Y	Pre-op LL	LL 2Y
1	F	13	A	T3	L2	T2	1	1	1	42	57	11	42	28	4.6	3.2	2.6	4.6	4.15	24	34	6	4.8	3.2	5	4.3	3	2	2	19	8	12	6	0.7	0	6.1	3.9	38	42
2	F	14	A	T2	L2	T5	0	0	0	38	55	11	32	23	5	4.4	2.8	4.6	4.2	26	10	0	3.6	4.2	5	4.35	4	0	6	-11	18	9	9	1.8	-0.2	5.8	0.4	66	44
3	F	17	A	T2	L1	T2	0	0	0	34	43	17	26	22	4.2	3.4	2.6	4.4	4.05	20	14	4	3.6	3.4	4.6	4.05	4	6	5	19	20	8	6	1.2	-1.9	4.7	1	23	33
4	M	16	A	T2	L3	T6	0	0	0	45	59	15	27	21	3.8	4.4	3.6	2.6	3.95	24	15	0	4.4	4.4	4.4	4.45	4.5	3	2	14	16	11	9	2.2	-1.3	5.9	2.7	34	24
5	F	17	C	T2	T12	T6	0	0	0	46	58	35	38	30	4.6	4.6	3.2	4.8	4.3	14	21	12	2.6	3.6	3.6	3.6	2.5	1	5	9	14	8	7	-1.9	0.6	2.5	1.3	59	69
6	F	14	A	T4	L3	T4	1	0	1	40	68	42	32	37	4.2	3.8	1.8	2.8	3.15	30	24	5	4.6	4.8	4.4	4.7	5	-3	0	-7	7	4	9	1	-1.6	5.9	2.5	52	62
7	F	12	B	T2	L1	T6	0	1	0	34	46	28	22	23	4.8	4.8	3.2	4.2	4.25	18	22	13	5	4.8	5	4.85	4	-3	4	-15	20	1	6	-0.8	0	3.6	0.9	48	54
8	F	12	A	T4	L2	T4	1	0	1	43	74	31	28	21	3.8	4.2	2.6	4.6	3.8	19	22	1	4.2	4.6	5	4.6	5	-6	2	-16	7	-2	7	1.1	-1.1	6.5	1.7	24	45
9	F	12	B	T2	T12	T5	0	0	0	48	60	29	35	35	5	5	2.6	4.2	4.2	23	18	7	5	4	5	4.65	5	1	5	13	16	5	6	-1.1	-1.3	2.7	1.7	56	68
10	F	17	B	T2	T12	T6	0	0	0	43	60	31	28	44	5	3.6	2.8	4.4	3.95	20	26	11	4	4.4	4.4	4.4	5	2	4	13	7	8	10	0.5	0	3.5	1.4	38	44
11	M	13	A	T2	L1	T2	0	0	0	82	61	22	64	56	5	4.2	2.4	4.2	3.95	63	42	2	5	3.6	5	4.6	3.5	5	3	23	9	23	22	-0.7	0	3.7	2.1	47	56
12	F	14	A	T3	L2	T3	1	0	1	44	70	42	22	60	3.8	2.75	2.6	3.2	3.1	16	21	15	3.8	2.8	3.8	3.65	3.5	-1	-3	0	-3	-12	-1	0.7	-1.2	7.5	1.1	45	53
13	F	17	A	T3	L2	T4	1	0	1	40	62	27	33	47	4.2	4.2	1.8	3.6	3.45	30	35	9	4.4	3.4	5	4.35	4	-4	3	-15	3	-4	5	0.6	-0.5	7.4	3.1	58	33
14	F	13	C	T4	T12	T4	1	0	0	28	66	56	27	54	NA	NA	NA	NA	NA	16	37	37	4.8	3.8	4.6	4.5	5	-2	3	-8	8	-4	2	-1.6	0.8	2.9	1	43	39
15	F	16	A	T2	L1	T2	0	0	0	50	52	28	29	28	5	4.8	2.6	5	4.35	27	39	17	5	4.2	5	4.65	4	4	3	22	15	15	6	1	-0.7	3.6	0.3	41	43
16	M	16	A	T2	L1	T2	0	0	0	56	61	26	38	22	5	5	3	4.6	4.8	25	37	11	5	5	5	5	5	3	1	10	7	19	8	1.4	0	4.8	1.9	35	38
17	M	16	A	T2	L2	T2	0	0	0	59	62	26	34	26	4.4	3.8	3.2	4	4.25	26	19	11	4.6	3.6	4.2	4.2	4	4	5	4	9	15	13	1.3	-0.3	6.1	1.6	47	57
18	F	20	A	T2	L1	T2	0	0	0	47	51	24	44	32	3.8	4	2.2	4.2	3.9	28	19	5	4.8	3.8	4.2	4.35	4	1	2	10	7	11	12	0.5	0	4.5	1.1	38	51
19	M	15	A	T2	L1	T6	0	1	0	45	55	20	33	17	5	5	3	5	4.85	27	31	2	4.8	3	3.8	4	4	-1	5	-5	8	4	9	0	0	5.7	2.6	52	56
20	M	16	B	T4	L1	T4	1	0	1	38	72	38	26	25	3.6	3.8	2.2	4.4	3.85	26	31	16	5	4.2	4.8	4.7	3.5	-2	1	-17	7	1	3	2.7	0	5.3	3.2	56	56
21	F	13	A	T2	T11	T5	0	0	0	44	47	24	29	33	4.4	4.2	3.8	2.6	3.75	19	9	3	4.8	4.6	4.2	4.6	4	2	1	3	0	18	8	-0.9	0.3	2.4	0	45	39
22	F	12	A	T2	L2	T2	0	0	0	37	48	22	31	13	3.6	4.4	1.8	3.4	3.3	10	15	2	4.8	3.6	2.8	3.9	4	2	0	4	0	9	2	1.9	0.8	4.2	1.5	57	41
23	F	13	A	T2	L2	T5	0	0	0	44	52	16	30	26	5	5	3.6	4	4.4	3	6	1	3.6	2.8	3	3.4	4	1	4	3	14	9	3	1.3	0.5	5.2	0.6	64	50
24	F	13	A	T2	L2	T2	0	0	0	43	55	31	27	41	4.6	5	2.8	5	4.35	20	17	16	5	3.8	5	4.7	4	5	9	15	36	19	13	3.3	4.5	6.1	3.5	39	35
25	F	13	A	T2	L1	T5	0	1	0	41	56	27	27	20	4.8	4.4	2.8	3	3.75	16	17	8	4.2	3.2	3.4	3.6	3	0	6	9	27	5	3	0.7	0.8	5	1.1	46	49
26	F	16	A	T2	L1	T2	0	1	0	39	41	8	33	27	4	4.2	4	3	3.8	21	20	1	3	4	4.2	4	5	-3	0	-11	0	9	5	1.8	0.7	5.6	2.6	45	43
27	F	11	A	T2	L1	T5	0	0	0	31	42	25	27	21	5	5	3.2	4.2	4.35	12	18	7	5	5	5	5	5	1	-2	0	-8	8	3	5.7	-0.6	7.3	1.4	61	55
28	F	13	A	T4	L2	T5	1	0	1	42	63	26	35	45	4	2.8	2.2	3	3	22	32	3	3.6	3.8	4	3.9	3	-1	2	-3	3	5	7	-0.2	-0.4	8.2	2.6	36	39
29	M	17	A	T2	L1	T6	0	1	0	33	41	14	26	18	5	5	3.4	4.6	4.5	15	26	2	4.6	4.6	4.6	4.65	4	-1	1	0	0	8	5	-0.5	-1	5.2	1.7	48	47
30	F	13	A	T2	L2	T6	0	0	0	33	42	21	27	20	4.8	5	3.4	5	4.55	15	17	4	5	3.4	5	4.6	4.5	4	1	7	-15	12	4	-0.6	0.4	3.9	1.5	51	53
31	F	14	A	T2	L2	T6	0	1	0	39	63	31	30	30	4.8	4.4	2.4	4.8	4.1	17	14	0	5	4.2	5	4.6	5	0	3	0	8	7	5	2.1	0.7	5.5	0.9	54	59
32	F	16	A	T2	L1	T3	0	1	1	26	60	31	30	52	3.8	4	1.8	2.8	3.1	18	18	0	3.8	3.4	3	3.8	4	-4	3	-31	9	-15	1	0.5	0	6.5	1.4	42	38
33	F	12	A	T2	L2	T2	0	1	0	51	59	28	40	43	4.6	5	2.2	5	4.2	20	16	2						-2	-1	-13	0	11	10	1.3	0	5.7	0.4	53	54
34	F	12	A	T2	L1	T2	0	0	0	35	26	14	30	8	5	5	3	5	4.5	4	16	6	4.2	5	5	4.8	5	2	3	6	11	14	2	2.2	3.3	2	2.1	37	31
35	F	15	A	T4	L2	T5	1	0	0	37	59	32	26	34	4	4.2	2.2	3.8	3.55	17	12	10						0	5	7	13	5	6	-0.5	-0.4	4.7	0.8	57	46
36	F	17	A	T2	L1	T6	0	0	0	31	38	11	25	23	5	5	3.4	4.8	4.55	23	15	1	5	4.4	3.8	4.5	4.5	3	6	6	17	7	6	1.2	0.3	3.5	0.7	53	43
37	F	15	A	T2	L4	T2	0	1	0	58	52	51	45	43	4.8	5	3	3.8	4.15	18	14	12	5	5	5	5	4.5	0	4	0	13	18	7	-6.3	-1.6	3.9	1	41	29
38	F	17	B	T3	L2	T4	1	0	0	41	69	39	37	52	4.2	4	2.6	4	3.7	22	16	3						-2	6	-17	23	2	10	1	-1.4	7.3	0.2	65	52
39	M	14	B	T2	L2	T2	0	1	0	44	57	27	26	38	4.2	4.2	2.8	3.2	3.6	18	19	11	4.8	3.6	4.2	4.35	3.5	-1	1	-6	0	11	6	-0.9	1	2.7	1.2	49	41
40	F	13	B	T2	L1	T5	0	0	0	55	51	27	36	36	4.2	3.4	3.8	4.2	3.9	17	9	7	5	5	5	5	5	2	7	0	27	13	10	-0.5	1.7	2.8	0	56	51
41	F	13	B	T2	L2	T5	0	1	1	35	56	33	31	35	4.2	5	2.8	3.4	3.85	4	14	10	4.2	3.4	4.6	4.2	2	-4	2	-17	6	-3	-2	0	1.5	4	1	48	42
42	F	12	B	T2	L2	T5	0	1	0	49	68	39	42	40	5	5	2.6	5	4.4	18	13	6	5	5	5	5	3	-2	0	-3	4	6	10	0.6	1	4.4	1	52	30
43	M	14	B	T2	L1	T2	0	1	0	56	58	30	40	34	4.8	4	2.8	4.4	4	20	21	12	4.6	4	5	4.65	5	-2	0	-6	7	11	7	-0.2	-0.8	2.9	0.3	36	40
44	F	14	C	T5	L3	T5	1	0	1	46	63	44	46	52	NA	NA	NA	NA	NA	22	16	17	4.2	4.4	4.4	4.35	5	-3	1	-13	5	0	6	-2.5	-2.4	1.9	1.7	54	39
45	F	13	A	T2	L2	T3	0	1	0	48	58	30	45	51	4	2.8	2.8	3.2	3.2	31	13	0	4.8	4.4	4.6	4.65	4	0	2	6	16	10	14	2.4	1	6.6	1.5	55	57
46	F	13	A	T2	L1	T2	0	0	0	49	45	11	49	36	4.2	3.2	2.4	3.6	3.35	2	5	8	4.4	4.8	3.6	4.3	4.5	3	2	8	6	20	3	1.1	2.2	3.6	2.9	32	41
47	F	14	C	T2	L2	T5	0	0	0	46	68	42	46	68	4.2	3.4	3.6	3.8	3.75	20	18	23	5	4.4	4	4.6	4	2	2	16	12	9	20	0.4	-0.9	5.4	0	47	45
48	F	12	A	T2	L1	T5	0	1	0	38	64	34	28	63	4.6	3.4	3.6	3.2	3.7	25	17	14	3.6	4.6	4.2	4.35	4.5	-3	2	-9	5	3	9	0	-1.6	5.3	1.3	50	42
49	F	17	A	T2	L2	T5	0	0	0	28	44	21	25	38	4	3.6	3.2	4.2	3.75	11	11	9	3.8	3.8	3.6	3.95	4.5	1	4	6	18	4	1	1.2	0.6	5.6	0.7	38	35
50	F	14	A	T2	L1	T4	0	1	1	19	55	26	36	51	4.2	3.4	3.8	2.6	3.5	16	19	6	3.2	4.8	4.6	4.35	4	-3	0	-14	4	-7	2	0	-2.7	4.3	0	51	39
51	F	17	A	T2	L2	T6	0	0	0	35	46	22	34	32	4.2	3.6	3.2	3.2	3.55	16	14	0	4	4.4	3.8	4.3	4.5	1	4	0	11	8	7	1.5	1.7	5.3	1.5	46	50
52	F	14	A	T2	L1	T2	0	0	0	34	40	24	37	30	4.2	3.8	3.2	3.2	3.6	11	10	3	3.8	4.4	3.6	4.1	4.5	4	3	10	8	13	5	0.7	0.5	3.3	0	50	48
53	F	15	A	T2	L2	T3	0	1	0	26	61	31	34	60	3.4	3.8	3.8	3.2	3.55	19	18	3	3.8	4.8	4.2	4.45	4.5	-3	4	-12	17	2	5	0.7	0.7	6.1	1	57	48
54	M	14	C	T2	L1	T4	0	1	1	42	62	31	33	51	4.2	3.8	3.2	3.2	3.6	22	29	20	NA	NA	NA	NA	NA	-3	2	-12	0	-3	9	3.6	3.3	2.3	1.3	51	41
55	F	13	C	T6	L2	T2	1	1	1	49	67	8	40	46	NA	NA	NA	NA	NA	29	32	1	NA	NA	NA	NA	NA	8	9	25	18	14	6	0.4	0.2	5.7	2.2	42	42
